# Supplementary material for: Efficacy and Safety of Modified Bismuth Quadruple Therapy for First-Line Helicobacter pylori Eradication: A Systematic Review and Meta-Analysis of Randomized Controlled Trials
Source: Microorganisms. 2025 Feb 26;13(3):519. doi: 10.3390/microorganisms13030519 (PMC11944862; doi:10.3390/microorganisms13030519)
Supplement: Supplementary file 1 [file microorganisms-13-00519-s001.zip]

Archive with 13 entries (13 files):
- Figure S1.tif
- Figure S10.tif
- Figure S11.tif
- Figure S2.tif
- Figure S3.tif
- Figure S4.tif
- Figure S5.tif
- Figure S6.tif
- Figure S7.tif
- Figure S8.tif
- Figure S9.tif
- PRISMA_2020_checklist.pdf
- Supplementary Tables-Revised.pdf
